# Supplementary material for: Divergently Transcribed ncRNAs in Escherichia coli: Refinement of the Transcription Starts Assumes Functional Diversification
Source: Front Mol Biosci. 2021 Mar 3;8:610453. doi: 10.3389/fmolb.2021.610453 (PMC7967276; doi:10.3389/fmolb.2021.610453)
Supplement: Supplementary file 1 [file table1.xlsx]

## Sheet: Лист1
ncRNA gene		annotated TSP 5'	annoteted 3'end	strand	TSP according Thomasson et al., 2015		strand	Annotated termination codon	Annotated start codon	TSP according Thomasson et al., 2015		Distance
sokC	ECK0019, G0-9581, b4413, sof	16952	17006	+	16952	mokC	-	16751	16960	16949		overlapping RNAs
sgrS	ECK0071, G0-9941, b4577, ryaA	77367	77593	+	77367	sgrR	-	75644	77299	77336		31
tff	ECK0167, G0-8895, b4414, t44	189712	189847	+	189640	map	-	188712	189506	189532		20
					189712					189553
										189621
ffs	ECK0449, EG30027, b0455	476448	476561	+	476422	atl	-	475982	476371	476311		overlapped ncRNA
					476448					476487
					507097
					507148
chiX	ECK4396, G0-9382, b4585, micM, rybC, sroB	507204	507287	+	507204	ybaK	-	506603	507082	507220		overlapped ncRNA
sokE	ECK4512, G0-16677, b4700	607734	607792	+	607734	ybdK	-	606265	607383	607792		overlapped ncRNA
sraB	ECK1073, G0-8862, b4418, pke20, psrA4, psrD	1146589	1146757	+	1146649	yceF	-	1146011	1146595	1146625		overlapped ncRNA
										1146700
C0299	G0-8898	1230629	1230707	+	1229064	hlyE		1229483	1230394	1230935
ralA	ECK4571, G0-16600, b4714	1413556	1413734	+	1413553	xisR	-	1413237	1413452	1413467		86
										1413473
micC	ECK1373, G0-8901, IS063, b4427, tke8	1437121	1437229	+	1437121	ompN	-	1435760	1436893	1437301		overlapped ncRNA
sokB	ECK1414, G0-9611, b4429	1492119	1492174	+	1492030	mokB	-	1491962	1492129	1492217		overlapped ncRNA
					1492045					1492304
G0-10698		1670949	1671136	-	nd	asr	+	1671376	1671684	1670866		40
					nd					1670911
ryeA	ECK1838, G0-8865, IS091, b4432, psrA8, sraC, tkpe79	1923066	1923314	+	1923054	pphA	-	1922313	1922969	1923046		overlapped ncRNA
					1923066					1923124
										1923145
										1923154
										1923173
yecC3'		1994930	1995121	+	1994799	uvrC	-	1992874	1994706	1994876		overlapped ncRNA
C0465	G0-8903	1972739	1972816	+	nd	tar	-	1971030	1972691	1972715		overlapped ncRNA
sdsN	ECK4576, G0-10699, b4719	1996921	1997057	+	1996880	sdiA	-	1996110	1996832	1996864		overlapped ncRNA
					1996921					1996876
										1996893
										1996910
rseX	ECK4412, G0-10574, IS096, b4603	2033649	2033739	+	2033678	yedR	-	2033119	2033484	2033449		200
										2033469
sibA	ECK2068, G0-8884, QUAD1a, b4436, ryeC, tp11	2153311	2153454	+	2153177	yegL	-	2152469	2153128	-		20
					2153311							154
					2153370
micF	ECK2208, EG30063, b4439, stc	2313084	2313176		2313084	ompC		2311646	2312749	2312756		236
										2312769
ohsC	ECK4417, G0-10598, b4608, ryfC	2700520	2700596	+	2700520	ryfB	-	2700059	2700377	2700377		143
micA	ECK2682, G0-8866, b4442, psrA10, sraD	2814802	2814873	+	2814802	luxS	-	2814218	2814733	2814787		overlapped ncRNA
										2814838
sokX	ECK4514, G0-10695, b4701	2887353	2887408	+	2887256	cas-3	-	2884553	2887219	2885546		overlapped ncRNA
					2887353					2885863
										2886188
										2886665
gcvB	ECK2804, G0-8867, IS145, b4443, psrA11	2942696	2942900	+	2942696	gcvA	-	2941650	2942567	2942575		57
										2942639
										2942860
					3066883	ygfI	-	3066277	3067173	3067233		overlapped ncRNA
					3066983					3067245
					3067015
och5	G0-10701	3067187	3067344	+	3067122
sraG	ECK3153, G0-8870, b4449, p3, psrA15, psrO	3311183	3311398	+	3311183	pnp	-,	3309033	3311168	3311249		overlapped ncRNA
										3311324
										3311364
arcZ	ECK3199, G0-8871, b4450, psrA16, ryhA, sraH	3350577	3350697	+	3350577	elbB	-	3349806	3350459	3350481		7
										3350559
G0-10702		3354064	3354169	+	3354064	yhcC	-	3353121	3354050	3354077		overlapped ncRNA
										3367641		overlapped ncRNA
G0-10703		3367613	3367770	-	3367770	yhcG	+	3367827	3368954	3367673
					-
agrA	ECK4569, G0-10751, b4712	3648063	3648146	+	3648063	dinQ	-	3647705	3647788	3647800		80
										3647858
										3647892
										3647982
					3664673	gadW	-	3663890	3664618	3664652		124
gadY	ECK3500, G0-8914, IS183, b4452	3664864	3664968	+	3664864					3664665
rdlD	ECK3525, G0-9042, b4454	3700136	3700199	+	3700136	ldrD	-	3699980	3700087	3700272		overlapped ncRNA
glmZ	ECK3795, G0-8873, b4456, k19, psrA20, ryiA, sraJ	3986432	3986603	+	3986432	aslA	-	3984352	3986007	3986085		67
										3986198
					4001066	yigE	-	4000292	4001056	4001049
					4001142					4001070		overlapped ncRNA
G0-10704		4001191	4001334	+	4001191
csrC	ECK3858, G0-8874, IS198, b4457, psrA21, ryiB, sraK, tpk2	4051036	4051280	+	4051036	yihA	-	4050133	4050765	4050746		290
					4056168	glnL	-	4055290	4056339	4056527		convergent transcription
typA5'		4056194	4056265	+	4056174					4056602
										4056640
					4058043	glnA	-	4056625	4058034	4058055
G0-10705		4058171	4058242	+	4058171					4058106		65
										4058220
mgtA5'		4464820	4465199	+	4464828	treC	-	4463054	4464709	4464741		87
		4464828								4464766
										4464789
										4464803
					4527776	sgcA	-	4527549	4527980	4528038		overlapped ncRNA
					4527880					4528057
ryjB	ECK4431, G0-10609, b4624	4527977	4528066	+	4527977					4528064
					4540804	nanC	-	4538785	4539501	4539928		815
fimA3'		4541230	4541277	+	4540821					4539989
symR	ECK4432, G0-10610, b4625, ryjC	4579835	4579911	+	4579835	symE	-	4579499	4579840	4579917		overlapped ncRNA
sraA	G0-8861, psrA3, t15	458728	458784	-	458733	lon	+	458888	461242	458815		22
			458793		458793
ipeX		573588	573754	-	nd	ylcG	+	573730	573870	573756
mcaS		1405659	1405751	-	1405737	smrA	+	1405979	1406542	1405956		146
					1405751
					1405760
					1405765
					1405810
rydC		1491443	1491506	-	1491506	ydcA	+	1491677	1491850	1491642		41
					1491601
G0-10698	G0-8861, psrA3, t15	1670949	1671136	-	1671133	asr	+	1671376	1671684	1671174		41
			1822887			cho	+	1823515	1824402	1823492		overlapped ncRNA
spy3'		1823084	1823131	-	-
dsrA	ECK1952, G7047, b1954	2025227	2025313	-	2025310							212
						yedP	+	2025511	2026326	2025522
ryeG	G0-16635, IS118	2470472	2470665	-	2470664	tfaS	+	2470803	2471105	2470748		83
					2470691
IS129		2651686	2652078	-	2651921	sseA	+	2652494	2653339	2652468
					2652325							143
omrA		2976102	2976189	-	2976189
					2976366	galR	+	2976599	2977630	2976569		203
omrB	ECK2834, G0-8882, PAIR2b, b4445, rygB, t59	2976304	2976385	-	2976385							184
										3367641		overlapped ncRNA
G0-10703		3367613	3367770	-	3367770	yhcG	+	3367827	3368954	3367673
					3483967	yheU	+	3484218	3484436	3484156
crpT		3483673	3483973	-	3484090							66
ryhB	ECK3426, G0-8872, IS176, b4451, psrA18, sraI	3580927	3581016	-	3581016					3580965		overlapped ncRNA
						yhhY	+	3581138	3581626	3581111
arrS	ECK4516, G0-10694, b4704	3657986	3658054	-	3658054	gadE	+	3658366	3658893	3657801		overlapped ncRNA
rirA	ECK4617, G0-16662, b4760	3808166	3808238	-	3808238	waaA	+	3808540	3809817	3808516		278
istR	ECK4425, G0-10201, b4616, istR-1, istR-2, psrA19	3853118	3853257	-	3853192	tisA	+	3853443	3853556	3853339		147
oxyS	ECK3952, EG31116, b4458	4158285	4158394	-	4158395					4158351		overlapped ncRNA
						oxyR	+	4158490	4159407	4158457
ryjA	ECK4056, G0-8875, b4459, psrA24, sraL	4277927	4278066	-	4278066					4278308		overlapped ncRNA
					4278099	ghxP	+	4278479	4279828	4278318
ytfL5' -	ECK4516, G0-10694, b4704	3657986	3658054	-	3658054	ytfK	+	4439587	4439793	nd
					3853192
G0-10201	ECK4425, G0-10201, b4616, istR-1, istR-2, psrA19	3853118	3853257	-	3853257	tisA	+	3853443	3853556	3853337		80
						phantom
